# Supplementary material for: Uptake and Inhibition of P-Glycoprotein-Mediated Efflux Evaluation of Encapsulated Methotrexate Chitosan and Hypromellose Phthalate Nanoparticles for Potential Glioblastoma Treatment
Source: Pharmaceutics. 2025 Feb 12;17(2):239. doi: 10.3390/pharmaceutics17020239 (PMC11859166; doi:10.3390/pharmaceutics17020239)
Supplement: Supplementary file 1 [file pharmaceutics-17-00239-s001.zip]

Archive with 1 entries (1 files):
- pharmaceutics-3241024-supplementary.pdf
